# Supplementary material for: Research on orchard navigation method based on fusion of 3D SLAM and point cloud positioning
Source: Front Plant Sci. 2023 Jun 26;14:1207742. doi: 10.3389/fpls.2023.1207742 (PMC10330707; doi:10.3389/fpls.2023.1207742)
Supplement: Supplementary file 1 [file Table_1.xls]

## Sheet: Sheet1
				lateral deviation
									m
No	Location mode
	RTK			NDT			RTK+NDT
	1	2	3	1	2	3	1	2	3
M1	0.044	0.014	0.027	0.045	0.01	0.078	0.016	0.021	0.01
M2	0.041	0.018	0.04	0.082	0.073	0.065	0.091	0.053	0.07
M3	0.016	0.04	0.023	0.006	0.019	0.011	0.099	0.03	0.003
M4	0.047	0.003	0.003	0.078	0.041	0.006	0.01	0.073	0.035
M5	0.022	0.033	0.013	0.069	0.077	0.01	0.067	0.035	0.043
M6	0.017	0.032	0.03	0.069	0.007	0.042	0.072	0.048	0.084
M7	0.041	0.003	0.001	0.004	0.03	0.034	0.093	0.07	0.024
M8	0.008	0.018	0.036	0.075	0.084	0.074	0.024	0.083	0.049
M9	0.041	0.024	0.008	0.035	0.088	0.097	0.033	0.007	0.019
M10	0.008	0.046	0.021	0.002	0.035	0.084	0.057	0.089	0.021
M11	0.044	0.046	0.019	0.058	0.098	0.032	0.032	0.069	0.052
M12	0.023	0.016	0.022	0.043	0.053	0.1	0.033	0.092	0.048
M13	0.048	0.001	0.02	0.055	0.022	0.017	0.083	0.099	0.019
M14	0.05	0.04	0.028	0.072	0.011	0.092	0.1	0.025	0.098
SD	0.014903			0.0312239			0.0304184
Average	0.0255952			0.0495952			0.051881
CV	0.582258			0.629574			0.586311
				Heading deviation
									°
No	Location mode
	RTK			NDT			RTK+NDT
	1	2	3	1	2	3	1	2	3
M1	-1.15	-2.88	-1.73	-0.49	1.42	-0.5	-1.33	-1.35	-1.28
M2	-2.06	-1.04	-2.67	-0.18	-1.49	-0.67	-0.42	-0.74	-0.65
M3	-3.63	-2.96	-1.05	0.68	-1.29	-1.1	0.64	0.49	-0.85
M4	3.74	2.24	3.54	-1.32	-0.9	-0.83	-0.48	-0.03	-0.25
M5	-2.45	3.37	-2.13	-1.02	-0.74	1.06	0.77	-0.7	0.13
M6	-3.98	-3.14	2.5	-0.92	-0.06	1.32	-0.15	0.78	0.81
M7	-3.73	-2.3	2.14	1.36	-1.08	-0.42	0.34	1.02	1.26
M8	4.09	-2.88	3.92	0.66	-1.43	1.08	0.63	0.25	-1.39
M9	-2.84	-3.84	2.95	1.22	1.45	0.65	0.91	-0.4	1.4
M10	-3.19	2.09	2.89	-0.46	0.48	-0.51	0.83	1.1	0.62
M11	1.4	-3.07	-3.28	0.03	0.03	-1.45	-1.15	1	-1.01
M12	-1.63	-2.45	-2.44	0.64	0.78	0.76	1.25	1.48	-0.62
M13	1.54	3.47	-1.81	-1.22	0.35	1.47	0.63	1.15	-0.74
M14	-2.57	2.24	2.78	1.1	-0.55	0.37	-0.77	0.09	-1.32
SD	2.76891			0.95885			0.894364
Average	-0.52381			-0.0409524			0.0464286
CV	-5.2861			-23.4138			19.2632
